# Supplementary material for: The effect of insulin and kruppel like factor 10 on osteoblasts in the dental implant osseointegration in diabetes mellitus patients
Source: Bioengineered. 2022 Jun 22;13(6):14259–69. doi: 10.1080/21655979.2022.2084534 (PMC9342188; doi:10.1080/21655979.2022.2084534)
Supplement: Supplemental Material [file KBIE_A_2084534_SM9572.zip]

Archive with 3 entries (2 files):
- supplementary/
- supplementary/Raw data of experiments.zip
- supplementary/Scatter diagrams of Figures.zip
